# Supplementary material for: Allotetraploidization in Brachypodium May Have Led to the Dominance of One Parent’s Metabolome in Germinating Seeds
Source: Cells. 2021 Apr 7;10(4):828. doi: 10.3390/cells10040828 (PMC8067749; doi:10.3390/cells10040828)
Supplement: Supplementary file 1 [file cells-10-00828-s001.zip]

Archive with 3 entries (2 files):
- cells-1146648 supplementary revised/
- cells-1146648 supplementary revised/R1-cells-1146648-supplementary figures S1-S7.pdf
- cells-1146648 supplementary revised/R1-cells-1146648-supplementary table S1.xlsx
